# Supplementary material for: Evaluating Targeted Therapies in Ovarian Cancer Metabolism: Novel Role for PCSK9 and Second Generation mTOR Inhibitors
Source: Cancers (Basel). 2021 Jul 24;13(15):3727. doi: 10.3390/cancers13153727 (PMC8345177; doi:10.3390/cancers13153727)
Supplement: Supplementary file 1 [file cancers-13-03727-s001.zip]

Archive with 1 entries (1 files):
- cancers-1228664-supplementary.pdf
